# Supplementary material for: Effect of diclofenac suppository on pain control during flexible cystoscopy-A randomized controlled trial
Source: F1000Res. 2016 Dec 8;5:2834. [Version 1] doi: 10.12688/f1000research.9519.1 (PMC5321120; doi:10.12688/f1000research.9519.1)
Supplement: Raw data for ‘Effect of diclofenac suppository on pain control during flexible cystoscopy-A randomized controlled trial’, 2016 — Group A: Diclofenac + Gel; Group B: Gel alone; Indication: 1= LUTS, 2= Haematuria, 3= JJ Stent removal. [file f1000research-5-10254-s0000.tgz]

Archive with 1 entries (1 files):
- 7ebce66e-fea9-473e-9fae-f8816f30d49e_Raw_data.csv
