# Supplementary material for: Effect of diclofenac suppository on pain control during flexible cystoscopy-A randomized controlled trial
Source: F1000Res. 2016 Dec 8;5:2834. [Version 1] doi: 10.12688/f1000research.9519.1 (PMC5321120; doi:10.12688/f1000research.9519.1)
Supplement: Supplementary file 2 [file f1000research-5-10254-s0001.tgz]

Archive with 1 entries (1 files):
- cbb9c8fd-4ae6-400f-8a20-f642167cca6f.zip
